# Supplementary material for: Functional Scanning of Apple Geminivirus Proteins as Symptom Determinants and Suppressors of Posttranscriptional Gene Silencing
Source: Viruses. 2018 Sep 11;10(9):488. doi: 10.3390/v10090488 (PMC6164617; doi:10.3390/v10090488)
Supplement: Supplementary file 1 [file viruses-10-00488-s001.zip]

Archive with 3 entries (3 files):
- Figure S1.jpg
- Figure S2.tif
- Table S1.docx
